# Supplementary material for: The Increase of Soft Cheese Shelf-Life Packaged with Edible Films Based on Novel Hybrid Nanostructures
Source: Gels. 2022 Aug 26;8(9):539. doi: 10.3390/gels8090539 (PMC9498775; doi:10.3390/gels8090539)
Supplement: Supplementary file 1 [file gels-08-00539-s001.zip]

Archive with 1 entries (1 files):
- gels-1866763-supplementary.pdf
